# Supplementary material for: Mitigating Future Avian Malaria Threats to Hawaiian Forest Birds from Climate Change
Source: PLoS One. 2017 Jan 6;12(1):e0168880. doi: 10.1371/journal.pone.0168880 (PMC5218566; doi:10.1371/journal.pone.0168880)
Supplement: S1 Data — (XLSX) [file pone.0168880.s001.xlsx]

## Sheet: Fig 1
	Total Mosquito Density for Sterile/Incompatible Male Mosquitoes under RCP8.5 at Mid Elevation
Year	Model Baseline	M = 9, N = 500, C =0.5, EM = 0.90	M = 9, N = 500, C =0.5, EM = 0.95
2010	11769	11552	11552
2020	17134	17077	17077
2030	13686	4339	4324
2040	21696	0.0095	2e-05
2050	17281	6e-05	3e-06
2060	22485	0.003	2e-05
2070	25503	22655	0.004
2080	22447	21296	0.0006
2090	29180	29428	10203
2100	26155	22379	15445

## Sheet: Fig 2
Year	IIWI Density for Sterile/Incompatible Male Mosquitoes under Alternative Climatic Projections at Mid Elevation
	RCP8.5			A1B			RCP4.5
	Model Baseline	M=9, N = 500, C=0.5, EM=0.90	M=9, N = 500, C=0.5, EM=0.95	Model Baseline	M=9, N = 500, C=0.5, EM=0.90	M=9, N = 500, C=0.5, EM=0.95	Model Baseline	M=9, N = 500, C=0.5, EM=0.90	M=9, N = 500, C=0.5, EM=0.95
2010	14.3	14.4	14.4	14.3	14.4	14.4	14.4	14.4	14.4
2020	9.3	9.3	9.3	9.3	9.3	9.3	9.4	9.4	9.4
2030	5.7	9.7	9.7	5.8	9.8	9.9	6	10.3	10.5
2040	3.3	49.1	49.2	3.4	49.6	50	3.4	52.3	53.5
2050	2	226.8	226.9	2.1	228.7	230.2	2.2	238.8	243.3
2060	1.2	641.9	642.1	1.2	644.7	647.2	1.3	659.3	665.6
2070	0.7	218.4	985.9	0.7	150.6	988.2	0.8	414.2	996.3
2080	0.4	58.2	1096.2	0.4	53.4	1096.6	0.5	72	1098.5
2090	0.3	33.6	808.3	0.3	31.6	784.7	0.3	41.4	1118.6
2100	0.2	21.2	109	0.2	19	90.4	0.2	31.3	1122

## Sheet: Figs 3 and 4
Year	IIWI Density for Refractory Mosquito Strategy under Alternative Climatic Projections at High Elevation
	RCP8.5						A1B						RCP4.5
	Model Baseline	Ref=50%	Ref = 80%	Ref = 90%	Ref = 95%	Ref = 100%	Model Baseline	Ref=50%	Ref = 80%	Ref = 90%	Ref = 95%	Ref = 100%	Model Baseline	Ref=50%	Ref = 80%	Ref = 90%	Ref = 95%	Ref = 100%
2010	840	842	842	842	842	842	840	840	840	840	840	840	840	840	840	840	840	840
2020	854	857	857	857	857	857	849	852	852	852	852	852	849	849	849	849	849	849
2030	891	893	893	893	893	893	876	879	879	879	879	879	872	872	873	873	873	873
2040	742	898	947	959	964	969	794	885	921	930	934	938	866	904	919	925	927	929
2050	446	914	1022	1041	1049	1055	721	924	981	994	999	1004	886	952	975	984	987	991
2060	208	806	1063	1088	1095	1101	409	887	1013	1029	1035	1040	846	970	1007	1016	1020	1024
2070	90	219	1034	1111	1123	1130	109	476	1021	1053	1060	1065	557	956	1028	1040	1044	1047
2080	65	151	1002	1121	1133	1138	90	304	1035	1075	1082	1087	540	983	1049	1060	1063	1066
2090	35	73	545	1096	1132	1140	41	100	909	1086	1100	1106	190	846	1059	1076	1081	1084
2100	22	48	197	1057	1132	1140	28	77	799	1103	1118	1123	141	729	1075	1092	1097	1100
Year	IIWI Density for Refractory Mosquito Strategy under Alternative Climatic Projections at Mid Elevation
	RCP8.5						A1B						RCP4.5
	Model Baseline	Ref=50%	Ref = 80%	Ref = 90%	Ref = 95%	Ref = 100%	Model Baseline	Ref=50%	Ref = 80%	Ref = 90%	Ref = 95%	Ref = 100%	Model Baseline	Ref=50%	Ref = 80%	Ref = 90%	Ref = 95%	Ref = 100%
2010	14	14	14	14	14	14	14	14	14	14	14	14	14	14	14	14	14	14
2020	9	9	9	9	9	9	9	9	9	9	9	9	9	9	9	9	9	9
2030	5	6	7	8	11	19	5	6	7	9	13	19	5	6	8	10	14	0
2040	3	3	4	5	12	101	3	3	4	6	15	103	3	3	4	7	22	0
2050	2	2	2	3	9	392	2	2	2	4	15	398	2	2	3	6	31	0
2060	1	1	1	2	5	829	1	1	1	2	12	834	1	1	1	3	38	0
2070	0	0	0	1	3	1056	0	0	0	1	6	1057	0	0	1	2	25	1
2080	0	0	0	0	2	1110	0	0	0	0	5	1111	0	0	0	1	25	1
2090	0	0	0	0	1	1120	0	0	0	0	2	1120	0	0	0	0	14	1
2100	0	0	0	0	0	1122	0	0	0	0	2	1122	0	0	0	0	11	1

## Sheet: S1 and S2 Figs
Year	IIWI Density for Feral Pig Control under Alternative Climatic Projections at High Elevation
	RCP8.5		A1B		RCP4.5
	No Pig Control	Pig Control	No Pig Control	Pig Control	No Pig Control	Pig Control
2010	840	840	840	840	840	840
2020	854	854	849	849	849	849
2030	891	891	876	876	872	872
2040	742	910	794	891	866	890
2050	446	956	721	929	886	919
2060	208	955	409	928	846	938
2070	90	747	109	866	557	948
2080	65	617	90	839	540	971
2090	35	230	41	453	190	944
2100	22	132	28	288	141	956
Year	Amakihi Density for Feral Pig Control under Alternative Climatic Projections at High Elevation
	RCP8.5		A1B		RCP4.5
	No Pig Control	Pig Control	No Pig Control	Pig Control	No Pig Control	Pig Control
2010	684	684	682	682	681	681
2020	726	726	705	705	700	700
2030	856	856	782	782	765	765
2040	880	1035	807	888	837	857
2050	721	1277	814	1043	944	986
2060	521	1478	620	1182	1017	1125
2070	350	1366	315	1235	821	1255
2080	299	1249	269	1299	827	1392
2090	215	753	171	931	490	1456
2100	167	568	138	775	429	1541
